# Supplementary material for: Concurrent Aspirin Use Is Associated with Improved Outcome in Rectal Cancer Patients Who Undergo Chemoradiation Therapy
Source: Cancers (Basel). 2021 Jan 8;13(2):205. doi: 10.3390/cancers13020205 (PMC7826684; doi:10.3390/cancers13020205)
Supplement: Supplementary file 1 [file cancers-13-00205-s001.zip]

Archive with 4 entries (2 files):
- cancers-1033711-supplementary/
- cancers-1033711-supplementary/revised supp/
- cancers-1033711-supplementary/revised supp/figures and tables 1,2,3.docx
- cancers-1033711-supplementary/revised supp/Supplemental_Tables_Final.xlsx
