# Supplementary material for: Concurrent Aspirin Use Is Associated with Improved Outcome in Rectal Cancer Patients Who Undergo Chemoradiation Therapy
Source: Cancers (Basel). 2021 Jan 8;13(2):205. doi: 10.3390/cancers13020205 (PMC7826684; doi:10.3390/cancers13020205)
Supplement: Supplementary file 1 [file cancers-13-00205-s001.zip › cancers-1033711-supplementary/revised supp/Supplemental_Tables_Final.xlsx]

## Sheet: SuppTable_4
Table S4: Differentially expressed genes by tumor response
DEGs: Responder vs Non-Responder
	log2FoldChange	pvalue	padj
RBBP6	-0.523656	1.39e-10	3.19e-06
COLEC10	3.92736	2.64e-08	0.000201223
GK5	-0.649851	2.52e-08	0.000201223
PTPN4	-0.641821	4.56e-08	0.00026105
MAGEC1	6.23621	2.23e-07	0.00102032
CEBPZOS	-0.85513	2.74e-07	0.00104306
EXD1	5.37843	6.02e-07	0.00196834
KLK13	5.52851	7.67e-07	0.00219372
ASAP2	-0.804492	1.24e-06	0.00282604
NHLRC2	-0.646551	1.15e-06	0.00282604
RBM26	-0.798689	1.59e-06	0.00331193
KCNRG	-4.16992	1.89e-06	0.00342499
SPATA31D5P	6.57236	1.95e-06	0.00342499
PRPF4B	-0.45073	2.16e-06	0.00352549
CCNYL1	-0.697037	2.95e-06	0.00355113
EXOC2	-0.537509	2.78e-06	0.00355113
GATC	-0.727599	2.92e-06	0.00355113
PAX6	3.57577	2.92e-06	0.00355113
TAT	4.83208	2.34e-06	0.00355113
LINC01553	3.64417	3.14e-06	0.00358948
C17orf62	0.881623	3.33e-06	0.00362858
ARPP21	3.98262	4.17e-06	0.00433838
KRT72	5.97248	4.87e-06	0.00469695
TULP4	-0.498716	4.93e-06	0.00469695
ATG5	-0.611612	5.96e-06	0.00484348
FAM209A	5.65139	6.14e-06	0.00484348
GLDC	3.50724	6.01e-06	0.00484348
PBRM1	-0.604239	5.58e-06	0.00484348
PLA2G2F	5.08561	5.79e-06	0.00484348
ALDOC	1.29098	6.67e-06	0.00494762
FOXD1	3.83779	6.7e-06	0.00494762
MAGEA2	3.92485	6.95e-06	0.00497066
CTCFL	3.15527	7.38e-06	0.00511594
IGF2-AS	5.82532	8.81e-06	0.00592831
MFSD12	0.798335	1.07e-05	0.00680106
ZKSCAN8	-0.680489	1.06e-05	0.00680106
C2orf49	-0.589283	1.14e-05	0.00703138
ANKUB1	5.49426	1.48e-05	0.00762953
C1orf127	4.19962	1.51e-05	0.00762953
CDH9	6.65654	1.57e-05	0.00762953
CHRNA6	6.01007	1.48e-05	0.00762953
DPP8	-0.552199	1.48e-05	0.00762953
KCNMA1-AS1	4.89575	1.4e-05	0.00762953
NR1D1	1.23859	1.41e-05	0.00762953
SUPT20HL2	5.91433	1.32e-05	0.00762953
TMPRSS11D	5.19417	1.57e-05	0.00762953
TOM1	0.763192	1.49e-05	0.00762953
RP4-781K5.2	5.08832	1.76e-05	0.00787667
SCN11A	2.20176	1.72e-05	0.00787667
SH3D19	-0.422991	1.7e-05	0.00787667
UAP1L1	0.963025	1.74e-05	0.00787667
PRR14	0.672503	1.92e-05	0.00828125
SLC7A13	5.37886	1.92e-05	0.00828125
IGKV1OR1-1	1.53399	2e-05	0.0083351
ZFP91	-0.648891	1.97e-05	0.0083351
USP17L12	3.62106	2.09e-05	0.00852892
CTDSPL	-0.510262	2.22e-05	0.00860401
FBXL6	1.29743	2.22e-05	0.00860401
KLK5	5.99493	2.18e-05	0.00860401
CTD-2620I22.3	6.16249	2.38e-05	0.00877707
SNAP23	-0.776635	2.38e-05	0.00877707
ZNF716	5.17019	2.31e-05	0.00877707
NSUN3	-0.722512	2.47e-05	0.00886449
RENBP	1.17156	2.48e-05	0.00886449
GTF2H2C	-0.739755	2.56e-05	0.00888788
RP11-553K23.2	3.74376	2.56e-05	0.00888788
FBXO43	2.54486	2.64e-05	0.0089022
OR10H1	5.89243	2.65e-05	0.0089022
PARP10	1.19386	2.73e-05	0.00904149
GALK1	1.35673	3.06e-05	0.00972194
OR2W5	6.15089	3.03e-05	0.00972194
TOX4	-0.396559	2.98e-05	0.00972194
MAN1A2	-0.505981	3.12e-05	0.00976933
USP17L11	3.40428	3.18e-05	0.00982643
IL31RA	3.83343	3.31e-05	0.00988758
LRTM2	5.3322	3.33e-05	0.00988758
MYH1	4.79061	3.26e-05	0.00988758
DCLK3	2.78106	3.61e-05	0.0103033
GPR151	6.37613	3.78e-05	0.0103033
ISG15	1.15043	3.69e-05	0.0103033
MYNN	-0.794979	3.61e-05	0.0103033
SLC30A2	2.571	3.77e-05	0.0103033
TAGLN2P1	1.82843	3.71e-05	0.0103033
YIF1B	0.990385	3.54e-05	0.0103033
CECR6	2.42478	3.83e-05	0.0103064
ERGIC2	-0.723108	4.05e-05	0.0106721
TLK1	-0.527292	4.06e-05	0.0106721
TBR1	4.06219	4.26e-05	0.0110636
SLC5A5	3.55169	4.31e-05	0.0110838
FBXL3	-0.681187	4.38e-05	0.0111414
FAM186A	4.76856	4.48e-05	0.0111855
MIP	3.9305	4.5e-05	0.0111855
TTLL10	2.42957	4.58e-05	0.0112756
FDXR	0.984565	4.91e-05	0.0113851
LRP2	3.43516	4.81e-05	0.0113851
MUC7	5.75713	4.79e-05	0.0113851
NFAM1	0.813225	4.89e-05	0.0113851
TSIX	2.3536	4.93e-05	0.0113851
USF3	-0.53979	4.79e-05	0.0113851
RP11-668G10.2	4.00664	4.99e-05	0.0114197
TCAIM	-0.820097	5.09e-05	0.0115218
AGK	-0.744549	5.16e-05	0.0115227
HAP1	1.99493	5.19e-05	0.0115227
RRAS2	-0.747775	5.25e-05	0.0115539
LMF2	0.740115	5.69e-05	0.0120416
RNF2	-0.788872	5.53e-05	0.0120416
SPTBN5	1.34646	5.58e-05	0.0120416
SYCP1	4.37872	5.63e-05	0.0120416
CASD1	-0.830901	5.82e-05	0.0122242
CCS	0.822186	5.96e-05	0.0123888
LPO	4.39715	6.13e-05	0.0126387
C4orf48	2.38751	6.25e-05	0.0127552
UBE4A	-0.486331	6.3e-05	0.0127552
DIRC1	3.39076	6.7e-05	0.0128438
FGFR1OP	-0.921814	6.69e-05	0.0128438
GOLGA7B	1.38831	6.74e-05	0.0128438
PIWIL1	2.27668	6.65e-05	0.0128438
PRL	5.70976	6.41e-05	0.0128438
SERPINB13	3.67512	6.65e-05	0.0128438
ZYG11A	2.08108	6.53e-05	0.0128438
RN7SKP9	0.598892	6.81e-05	0.0128823
B4GALT6	-0.879947	7.05e-05	0.0132201
TRIM51HP	5.41995	7.11e-05	0.0132201
PREPL	-0.610655	7.23e-05	0.0132221
SYNCRIP	-0.736651	7.17e-05	0.0132221
DIRC2	-0.536235	7.82e-05	0.0141899
LONP2	-0.602245	7.95e-05	0.0143283
PLD1	-0.676165	8.05e-05	0.0143908
B4GALNT4	2.0901	8.13e-05	0.014408
TMEM260	-0.58155	8.2e-05	0.014408
ZNF268	-0.743667	8.25e-05	0.014408
CALCB	3.56459	8.45e-05	0.0146479
RP11-747H7.3	-2.05166	8.58e-05	0.0146544
USP6	2.14739	8.57e-05	0.0146544
GATAD1	-0.54788	8.97e-05	0.0147309
LRRTM3	4.71252	8.83e-05	0.0147309
PTAR1	-0.695933	8.73e-05	0.0147309
SIKE1	-0.701617	8.89e-05	0.0147309
SMAP1	-0.531669	8.98e-05	0.0147309
STYX	-0.589131	9.02e-05	0.0147309
SPDYE1	5.16547	9.13e-05	0.0148076
GHDC	1.03485	9.23e-05	0.0148755
C5orf51	-0.731318	9.32e-05	0.0149112
CELF4	3.19321	9.42e-05	0.014925
SLC27A5	1.71148	9.46e-05	0.014925
C1orf141	4.48476	9.78e-05	0.0151629
SEMA4C	0.703014	9.86e-05	0.0151629
STAM2	-0.517877	9.88e-05	0.0151629
TRPC5	4.88964	9.74e-05	0.0151629
MDM4	-0.583892	0.0001	0.0152465
BIVM	-0.714548	0.000101797	0.0153198
IGKV1OR10-1	1.51449	0.000101368	0.0153198
ZNF587B	-0.554047	0.000103968	0.0155442
AEBP2	-0.602782	0.000108572	0.0156292
CUL5	-0.477029	0.000107169	0.0156292
FAM126B	-0.483433	0.000106207	0.0156292
OLFM3	3.63291	0.000109319	0.0156292
RLIMP1	4.97655	0.00010718	0.0156292
TYRO3	0.896155	0.000108451	0.0156292
VPS13C	-0.424023	0.000109006	0.0156292
PIK3R6	1.70835	0.000112546	0.0159906
PPP3CA	-0.682694	0.000114427	0.0161575
TAX1BP3	-0.842705	0.000115513	0.0162108
IKZF3	0.50398	0.000116421	0.0162386
EGFR	-0.709716	0.000118182	0.0162856
VTI1B	-0.556491	0.000118155	0.0162856
DOK1	1.13443	0.000120691	0.0163815
FAM133A	3.33905	0.000121604	0.0163815
GLRA3	3.25353	0.000121742	0.0163815
GOPC	-0.595274	0.000120643	0.0163815
ABLIM1	-0.816447	0.000124092	0.0166
GNRHR	4.78512	0.000125711	0.0167189
CHORDC1	-1.00462	0.000128803	0.0170311
ABHD13	-0.817926	0.000129746	0.0170571
AC011298.2	2.96404	0.000132403	0.017166
ATP8A2	2.51866	0.00013526	0.017166
LRRC27	1.40762	0.000133617	0.017166
OR5M11	4.91167	0.000135696	0.017166
PPIG	-0.502187	0.000136113	0.017166
SRBD1	-0.530515	0.00013308	0.017166
UFL1	-0.743038	0.000131462	0.017166
VPS36	-0.679025	0.000136578	0.017166
ACTBP2	1.17582	0.000139828	0.0172683
ATP6V0A2	-0.527692	0.000139767	0.0172683
CCNB3	3.31523	0.000138563	0.0172683
TMEM168	-0.710897	0.000140411	0.0172683
MYSM1	-0.555099	0.000141247	0.0172782
AC004987.9	4.20095	0.000150332	0.017324
ADGRF2	3.41479	0.000145819	0.017324
BIRC2	-0.681263	0.000159794	0.017324
CNTNAP5	3.33458	0.000146545	0.017324
CUEDC2	1.19462	0.000163584	0.017324
ERN1	0.616299	0.000160005	0.017324
FAM53C	0.517392	0.000155732	0.017324
FUBP1	-0.654411	0.00014855	0.017324
GHRL	3.06403	0.000155327	0.017324
GMFG	0.887607	0.000154671	0.017324
GNG3	3.3917	0.000163173	0.017324
GOT1L1	5.14392	0.000149575	0.017324
HNRNPA3	-0.576495	0.00016295	0.017324
LIMS4	3.56884	0.000152277	0.017324
OOSP2	5.32413	0.00015028	0.017324
RALYL	4.23913	0.000149904	0.017324
RARRES2	1.14623	0.000160085	0.017324
RP11-637A17.2	6.06076	0.000153874	0.017324
RP3-425P12.4	2.40433	0.000157433	0.017324
RSPRY1	-0.529883	0.000143618	0.017324
SERPINB9	-0.704603	0.000145451	0.017324
SNX13	-0.537603	0.000157181	0.017324
SP6	1.72345	0.00016121	0.017324
STK16	0.761876	0.000150881	0.017324
THEMIS2	0.817615	0.000155945	0.017324
UBA3	-0.580918	0.000148061	0.017324
UBL3	-0.661674	0.000162611	0.017324
USP15	-0.742288	0.000160332	0.017324
USP25	-0.457331	0.000142594	0.017324
COX20	-0.813421	0.000170012	0.0176892
CRIPT	-0.894925	0.00017113	0.0176892
FASTKD2	-0.463041	0.000170348	0.0176892
LDHAP5	3.41672	0.000168997	0.0176892
TRAM1L1	2.35951	0.000171672	0.0176892
ZNF782	-0.740403	0.000171632	0.0176892
RNA5S1	1.11559	0.000173074	0.0177537
AGFG1	-0.627101	0.00017585	0.0179412
CCDC168	2.72479	0.000177062	0.0179412
TMEM140	1.01863	0.000177255	0.0179412
RP11-463I20.1	4.9993	0.000179168	0.018055
KCNC1	3.07726	0.000181647	0.0182001
TAS2R40	5.65454	0.0001822	0.0182001
ATP13A5	5.62155	0.000183297	0.0182301
OR10C1	4.07412	0.000186511	0.0184694
MAGEA2B	3.94067	0.000193895	0.0191179
GTF2IRD1P1	4.01188	0.000197502	0.0193071
USH2A	2.58317	0.000197502	0.0193071
IGHE	4.5499	0.000198546	0.0193266
HEXDC	0.971167	0.000203964	0.0197698
CWC22	-0.559381	0.000206744	0.0199547
TRIP11	-0.447646	0.000209113	0.0200986
RPRD1A	-0.52284	0.000210805	0.0201764
C8orf48	2.57651	0.000217394	0.0205726
MMP14	0.734918	0.000216008	0.0205726
SLC6A12	1.73293	0.000217642	0.0205726
PRR19	2.94681	0.000219452	0.0206583
XXbac-B476C20.9	4.38643	0.000220895	0.0207089
FAM43A	0.94882	0.000222213	0.0207474
SACM1L	-0.500675	0.000223892	0.0208192
PPP1R1C	3.71199	0.000225636	0.0208965
ATXN3L	6.40835	0.000230047	0.0210166
KIAA2026	-0.50075	0.000231894	0.0210166
MEGF11	3.60221	0.000230088	0.0210166
MST1	1.16531	0.000230299	0.0210166
NPHP4	0.794704	0.000232446	0.0210166
PDCD6IP	-0.598159	0.000232342	0.0210166
OLIG2	5.11717	0.000236646	0.0212286
RFPL4B	4.89261	0.000236638	0.0212286
DPEP3	3.73513	0.000238414	0.0212809
GDPD4	5.4228	0.00023909	0.0212809
ATOH7	5.6794	0.000241324	0.0212817
GNGT2	2.13485	0.000241632	0.0212817
RFESD	2.43099	0.000242821	0.0212817
ZNF451	-0.549499	0.000242732	0.0212817
DOCK9	-0.658307	0.000249999	0.0213386
F2RL3	1.09164	0.000246086	0.0213386
GSPT1	-0.689834	0.000246303	0.0213386
IGHV4-61	1.72701	0.000249524	0.0213386
NEURL2	1.5371	0.000249988	0.0213386
PP2D1	4.9046	0.000246329	0.0213386
TSNARE1	1.08742	0.00024781	0.0213386
NAPB	-0.563236	0.000253615	0.0215667
CHIC1	-0.64157	0.000256903	0.0216851
FCGR1CP	2.22168	0.000256187	0.0216851
RNA5S2	1.13579	0.000260062	0.0217909
RNA5SP71	1.16903	0.000259604	0.0217909
RNA5S3	1.07943	0.000262476	0.0219129
BEST3	3.94701	0.000264807	0.0219578
TRAPPC6B	-0.703132	0.000265621	0.0219578
UTS2	3.90704	0.000265893	0.0219578
RP11-45H22.1	3.65318	0.000281021	0.0229584
SCAF8	-0.447416	0.000280638	0.0229584
TAB2	-0.519669	0.000280052	0.0229584
SIM1	2.73288	0.000284244	0.0231391
CA10	3.9574	0.000289676	0.023239
DPYSL5	3.38785	0.000291117	0.023239
FAM208A	-0.464903	0.00029056	0.023239
FAM47A	6.7851	0.000288716	0.023239
GCM1	5.91175	0.000290894	0.023239
GRIN3A	3.44011	0.000292583	0.023239
R3HCC1	0.893068	0.000292155	0.023239
PTPN7	1.44412	0.0002938	0.0232549
LRFN1	1.52436	0.000295727	0.0233267
BCKDHB	-0.711181	0.000297042	0.02335
RNF138	-0.64548	0.000299566	0.0234677
SYT2	2.82022	0.000300787	0.023483
MDP1	3.57806	0.000307436	0.0239204
RP11-435F17.3	4.03306	0.000310581	0.0240832
LMBRD2	-0.587079	0.000312539	0.0241079
MUC19	2.17507	0.000313007	0.0241079
RD3	3.53166	0.000316822	0.0241476
SCAND1	0.884876	0.000316019	0.0241476
SKOR2	4.66093	0.000315141	0.0241476
SRRM5	2.18699	0.000317745	0.0241476
WAC	-0.461699	0.000324525	0.0245812
SPATA17	2.35588	0.000326982	0.0246855
LYRM5	-0.866802	0.000328852	0.0247093
P3H3	1.10114	0.000329457	0.0247093
SMAD2	-0.609451	0.000330659	0.0247184
AF131216.6	4.75849	0.000335353	0.0247645
FAM188A	-0.534647	0.00033287	0.0247645
POGK	-0.48779	0.000335606	0.0247645
SH3GL2	3.46216	0.00033374	0.0247645
OGFR	0.534696	0.000338247	0.0248791
CNTD2	2.29742	0.000339735	0.0249085
CEP126	-0.806178	0.000346276	0.0253069
BBC3	1.04322	0.000347972	0.0253499
FSTL5	3.42571	0.000353502	0.025671
FBXW11	-0.542673	0.000355191	0.025712
ALOXE3	3.86024	0.000364649	0.0263134
SRSF11	-0.482758	0.000367895	0.0264641
CLEC3A	3.92497	0.000370405	0.0265611
ACER3	-0.626531	0.000373878	0.0266432
ARHGEF12	-0.498106	0.000373015	0.0266432
CTXN2	5.90334	0.00037719	0.0267887
USP12	-0.596381	0.000378263	0.0267887
APBA3	1.02452	0.000379861	0.0268141
C1orf61	2.18484	0.000382137	0.0268141
SVOP	2.54916	0.000381058	0.0268141
ATL2	-0.609179	0.000384925	0.026845
OR51F2	6.3102	0.000383955	0.026845
COMMD2	-0.493851	0.000387138	0.0268659
FRMPD2	3.76854	0.000387574	0.0268659
FUT7	3.9011	0.000389855	0.0268979
SENP6	-0.468657	0.000390387	0.0268979
WDR90	0.699619	0.000391817	0.0269154
CBX2	1.59008	0.000394442	0.0269339
CTDSPL2	-0.586123	0.000394232	0.0269339
AKAP11	-0.61458	0.000396562	0.0269981
RP11-294C11.1	4.12581	0.000406895	0.0275723
RP11-334J6.7	3.25859	0.000407408	0.0275723
MAGEA9	5.89161	0.000410304	0.0276277
PTPRD	-0.905237	0.000410641	0.0276277
DGKH	-0.519526	0.000413648	0.0276672
ZBTB38	-0.560592	0.000412527	0.0276672
FAM47B	6.13601	0.000420248	0.0278214
LONP1	0.548432	0.000418355	0.0278214
RPS6KB1	-0.575102	0.000420818	0.0278214
SLC35A1	-0.811254	0.000418749	0.0278214
TIMM10B	-0.586429	0.000426826	0.0281373
INO80D	-0.659542	0.000429043	0.0282022
FAM76B	-0.598131	0.00043039	0.0282096
KIF4B	3.56275	0.000435765	0.0283992
RP11-400F19.6	1.38955	0.000435106	0.0283992
ATAD2B	-0.425591	0.00043826	0.0284807
ARMC6	0.80012	0.000440942	0.0285738
MRPL3	-0.792039	0.00044882	0.0288392
XPO4	-0.663847	0.000447151	0.0288392
ZBTB44	-0.584317	0.000448545	0.0288392
RNA5SP60	1.34448	0.00045062	0.0288738
RFPL4A	4.0945	0.000453111	0.0289522
BTBD3	-0.644125	0.000457948	0.0291799
ZNF510	-0.606347	0.000459886	0.0292219
TNR	2.44509	0.000462764	0.0293233
PCOLCE	0.931751	0.000465397	0.0294087
GABRG1	3.41839	0.000470891	0.0294307
MAF1	0.577112	0.000467042	0.0294307
UPK1B	4.92672	0.000469532	0.0294307
ZSCAN16-AS1	2.89195	0.000470515	0.0294307
UFM1	-0.780949	0.00047546	0.0296353
ZNF655	-0.583025	0.000478573	0.0297483
AC009299.5	4.58682	0.000491863	0.0302456
APOF	5.42731	0.000488392	0.0302456
KREMEN2	3.32834	0.000491305	0.0302456
PDHX	-0.511134	0.000491733	0.0302456
INE2	5.31408	0.000496713	0.030462
CTD-2410N18.4	-1.57572	0.000498625	0.0304974
NUP153	-0.487437	0.00050052	0.0305317
CNGB3	4.18692	0.000509896	0.0310209
ADAM7	4.60601	0.000518399	0.0314546
ROCK2	-0.590762	0.000519858	0.0314597
IPO9	-0.393766	0.000523258	0.0315819
ZMYM2	-0.546424	0.000529229	0.0318582
LACTB2-AS1	3.62457	0.00053593	0.0321051
RN7SL825P	1.19474	0.000536138	0.0321051
RP11-334C17.5	0.992992	0.000544884	0.0325436
EPOR	1.0801	0.000548942	0.0326478
NAPG	-0.678733	0.000549482	0.0326478
DPY19L3	-0.657823	0.000554341	0.0326818
MAP2K4	-0.493044	0.000554327	0.0326818
SYT3	3.49186	0.000554023	0.0326818
LA16c-349E10.1	2.30033	0.000555774	0.0326821
MAGEA9B	5.48766	0.000564335	0.0328449
MON1B	-0.481233	0.000561073	0.0328449
OR1G1	5.14917	0.00056648	0.0328449
RP11-2C24.3	2.6296	0.000568516	0.0328449
SNRNP27	-0.602706	0.000563707	0.0328449
TANC1	-0.411398	0.000568594	0.0328449
ZBED6	-0.432435	0.000566553	0.0328449
GLRX5	-0.634336	0.000572898	0.0330102
CYHR1	0.618745	0.000580466	0.0331602
LRRN2	1.02952	0.000579803	0.0331602
MKLN1	-0.521864	0.0005813	0.0331602
OR9Q1	6.01718	0.000578162	0.0331602
NR2C2	-0.532767	0.000583435	0.0331992
C18orf25	-0.528505	0.000592539	0.0333851
FER1L4	1.14208	0.00058934	0.0333851
TPRX1	5.35881	0.000592355	0.0333851
UNC80	2.13389	0.000590856	0.0333851
LRRC9	4.01901	0.000599604	0.0336175
TMCO5A	4.51285	0.000598626	0.0336175
CCDC73	3.78718	0.000605922	0.0338887
NPTX2	1.63186	0.000611355	0.0341091
GIGYF1	0.650045	0.000615678	0.03415
KMT5B	-0.412379	0.000616567	0.03415
ZRANB2	-0.491107	0.000615254	0.03415
OR10G4	3.99104	0.000622208	0.0343792
SMC5	-0.528981	0.000625406	0.0344727
ASIC3	1.53227	0.000635787	0.0348185
CREBL2	-0.656754	0.000639221	0.0348185
DLG1	-0.564571	0.000637912	0.0348185
LGI1	2.21313	0.000639291	0.0348185
ZNF33A	-0.509509	0.000637394	0.0348185
LYRM2	-0.700391	0.000641192	0.0348391
FOXI1	5.47776	0.000643697	0.0348923
ANAPC16	-0.4966	0.000649534	0.0350919
RN7SKP90	0.575443	0.000650447	0.0350919
ZNF653	1.19776	0.000653822	0.035191
UNC13C	2.50708	0.000656479	0.0352511
RPL15P2	-0.697498	0.000662717	0.0355027
C8A	5.72083	0.000670491	0.0356189
CA5A	3.0441	0.000678206	0.0356189
IGLV1-50	2.12	0.000670419	0.0356189
NDUFA7	-1.94884	0.000676493	0.0356189
RGS9BP	2.6521	0.000677552	0.0356189
RP11-213G2.1	1.2923	0.000673731	0.0356189
SLC9A4	3.12945	0.000672342	0.0356189
TEFM	-0.816984	0.000679925	0.0356189
TOPAZ1	6.0668	0.000680457	0.0356189
ZFYVE28	0.763321	0.000677071	0.0356189
RP3-394A18.1	2.58925	0.000682365	0.0356372
SPTLC1	-0.713674	0.000691104	0.0360114
LAMA1	1.28173	0.000692687	0.0360119
COG6	-0.651372	0.000697054	0.0360749
EXPH5	-0.878834	0.000695919	0.0360749
HTR2B	1.86965	0.000702714	0.036204
TEX15	2.71298	0.000701964	0.036204
ARAP1	0.659957	0.000708508	0.0363388
RP11-420J11.1	2.88826	0.000708358	0.0363388
LZTFL1	-0.659427	0.000716612	0.0363796
RNF145	-0.522742	0.000714906	0.0363796
RP4-791C19.1	1.83695	0.000718094	0.0363796
SCRN3	-0.716306	0.000715104	0.0363796
SNAPC3	-0.648153	0.00071865	0.0363796
ZPLD1	4.10475	0.000718844	0.0363796
RAB3GAP1	-0.382698	0.000721082	0.0364122
ADGRV1	1.83316	0.000724566	0.0364274
ZNF271P	-0.719412	0.000723491	0.0364274
PDGFB	0.806554	0.000732106	0.0366464
SPATA31C1	5.22081	0.000732128	0.0366464
OR2K2	6.24782	0.000734251	0.0366725
CDKN2B-AS1	2.19695	0.000740714	0.036675
NODAL	4.8369	0.000739086	0.036675
RCN3	0.784784	0.000740615	0.036675
SLC6A5	3.90225	0.000737925	0.036675
TPRG1L	-0.817548	0.000742917	0.0367046
ACCS	0.90947	0.000755155	0.0370806
CCDC129	2.87066	0.00075539	0.0370806
NOS1	1.53778	0.000752776	0.0370806
EMILIN1	0.944928	0.000757058	0.0370829
ZNF260	-0.606548	0.000758929	0.0370951
RP11-973N13.2	2.3472	0.000765143	0.0373191
GLTSCR1L	-0.468987	0.000768839	0.0374195
NDUFB8	0.633333	0.00077089	0.0374397
AFAP1L2	-0.575383	0.000772747	0.0374504
AIPL1	4.82995	0.000774701	0.0374657
C12orf50	1.91771	0.000778456	0.0375679
RNF7	-0.686053	0.000780746	0.0375687
VAX1	3.32669	0.000781758	0.0375687
ANKRD36BP1	6.04935	0.000788862	0.0377515
NBPF13P	2.37295	0.000787289	0.0377515
PRKAR2A	-0.582885	0.000792567	0.0378496
RNF17	4.46576	0.000797915	0.0379122
TJP1	-0.633691	0.000797519	0.0379122
TMEM131	-0.380713	0.00079885	0.0379122
N4BP2L2	-0.564791	0.000801384	0.0379538
TMEM198	1.116	0.000807252	0.0381527
PLPPR5	3.31166	0.000821795	0.0387599
HHIPL1	1.15224	0.000823981	0.038783
MAGEB1	6.23662	0.000830479	0.0390087
CILP2	2.79877	0.000834187	0.0390271
EPPIN	4.40919	0.000835642	0.0390271
LYPD3	2.01751	0.000835991	0.0390271
CCK	5.04778	0.000838553	0.039067
RP11-486O13.5	4.44454	0.000841144	0.0391081
TMPRSS15	5.34857	0.000858749	0.0398456
DNAJC10	-0.516481	0.000863402	0.0398997
GPR18	2.22729	0.000863092	0.0398997
DPF1	3.48847	0.000866796	0.0399262
TMEM169	2.60077	0.000867467	0.0399262
C19orf35	1.85985	0.000876498	0.0401089
DENND6B	1.11088	0.00087468	0.0401089
QSER1	-0.650532	0.000876698	0.0401089
NKX6-1	5.39631	0.000879719	0.0401668
AMD1	-0.539607	0.00088701	0.040419
ARGLU1	-0.454295	0.000893272	0.0405235
C4orf26	3.88095	0.000896389	0.0405235
MKRN2	-0.645036	0.000894673	0.0405235
SGCZ	3.5562	0.000893151	0.0405235
FOXN2	-0.749938	0.000902473	0.0407181
GPBAR1	1.46371	0.000911231	0.0410323
AC105342.1	4.72877	0.000936576	0.0418312
MBNL2	-0.701559	0.000934775	0.0418312
NFYC-AS1	2.14199	0.00093681	0.0418312
SNTG1	4.08888	0.000938958	0.0418312
STK24	-0.586187	0.000932172	0.0418312
ZNF654	-0.468809	0.000939944	0.0418312
C16orf96	3.1548	0.000950372	0.0418393
DTWD2	-0.836735	0.000954471	0.0418393
FABP7	4.86722	0.000950975	0.0418393
GPATCH2L	-0.506277	0.000946894	0.0418393
HNRNPA1P48	1.28695	0.000947093	0.0418393
MFSD2B	3.40432	0.000961815	0.0418393
MMP8	2.86911	0.00096021	0.0418393
OR2F2	6.29139	0.000962075	0.0418393
PLXNB2	0.482474	0.000951896	0.0418393
REXO1L1P	2.58917	0.000957818	0.0418393
SLC8B1	0.497996	0.000959898	0.0418393
TAAR2	5.16218	0.000958518	0.0418393
CLN5	-0.541327	0.000968064	0.0420198
CHST12	0.865184	0.000973088	0.0420782
ESPNP	3.28829	0.000971893	0.0420782
MAGED1	0.556597	0.000978113	0.0421113
MXRA8	0.926439	0.000979376	0.0421113
TM6SF2	2.28184	0.000976757	0.0421113
PRAMEF6	4.7171	0.000986333	0.0421726
SKIDA1	1.9425	0.000984486	0.0421726
TMEM143	1.05183	0.000985915	0.0421726
LRWD1	0.713096	0.00100086	0.0426345
PHLDA3	1.04284	0.000999573	0.0426345
OR5K4	5.43216	0.0010093	0.0427552
WNT8A	5.2766	0.00100812	0.0427552
ZNF507	-0.368587	0.00100852	0.0427552
IL33	-1.08716	0.00101154	0.0427708
C1orf111	5.70749	0.00102349	0.0428427
LIX1	3.29018	0.00102822	0.0428427
PASD1	3.98256	0.00102697	0.0428427
PMS2P4	-1.39903	0.00102266	0.0428427
PPHLN1	-0.650869	0.00102011	0.0428427
RCHY1	-0.528369	0.00102673	0.0428427
SLC2A5	1.02257	0.00102472	0.0428427
TGIF1	-0.51398	0.00102556	0.0428427
CTD-2083E4.5	3.62193	0.00103275	0.0429265
EIF4G3	-0.338061	0.00103399	0.0429265
OR11H7	6.40715	0.00103959	0.0430809
GNAQ	-0.586252	0.00104555	0.0432289
RPS19P3	1.41933	0.00104883	0.0432289
ZNF786	0.737501	0.00104696	0.0432289
REG3G	4.09813	0.00105523	0.0434144
OPLAH	1.10626	0.00105736	0.0434241
MRPL41	0.540268	0.00106628	0.0435557
MTNR1B	5.27636	0.0010644	0.0435557
TRIM3	0.677828	0.00106419	0.0435557
MAMSTR	1.7708	0.00108065	0.0440638
ENAM	4.02737	0.0010862	0.0441158
OR10G2	7.72207	0.00108771	0.0441158
RP4-791K14.2	4.55253	0.00108755	0.0441158
ASPDH	5.50904	0.00109013	0.0441358
C5orf24	-0.555516	0.00110622	0.0443553
CTD-2033A16.2	1.33545	0.00110037	0.0443553
EVI5	-0.519656	0.0011053	0.0443553
GDF15	1.08125	0.00110372	0.0443553
GK2	5.96287	0.00109923	0.0443553
IQCC	1.54755	0.00111106	0.0443553
NTSR1	2.36137	0.00111074	0.0443553
RPL24P4	2.06281	0.00111005	0.0443553
ELAVL4	2.00219	0.00111506	0.0443666
REV1	-0.471912	0.00111523	0.0443666
OR10G7	5.79605	0.00112311	0.0445382
PUM1	-0.533353	0.00112538	0.0445382
USP38	-0.364444	0.00112393	0.0445382
FOXRED2	0.670386	0.0011285	0.0445846
CTD-2651C21.3	4.21708	0.0011341	0.0447287
ABCB8	0.594786	0.00113958	0.04479
C2CD5	-0.585656	0.00113926	0.04479
ANKRD18B	2.4763	0.00115039	0.0451058
ENKUR	2.80864	0.00115155	0.0451058
ABRA	2.81174	0.00115524	0.0451728
LINC01630	4.87851	0.00117143	0.0455721
RP11-182N22.7	4.95106	0.00117066	0.0455721
USP17L10	3.36318	0.00116974	0.0455721
NUPR1	0.889078	0.00118055	0.0457712
TMCC1	-0.357601	0.00117972	0.0457712
PRR34	2.87109	0.00118269	0.0457766
DDIT4	0.821526	0.0011893	0.0458818
PAK2	-0.655354	0.00119142	0.0458818
RP11-144A16.6	4.55739	0.00119038	0.0458818
PRAMEF4	4.28922	0.00119532	0.0459547
MAGEB18	6.69161	0.00120088	0.0460136
MGAT1	0.570058	0.00119938	0.0460136
ARHGAP4	1.02417	0.00120784	0.046203
ACTR2	-0.838298	0.00122469	0.0463923
APPL1	-0.518061	0.00122406	0.0463923
CCDC107	0.686991	0.00122664	0.0463923
CLEC4M	3.83819	0.00122699	0.0463923
LETM1P2	3.94696	0.00121823	0.0463923
RNA5SP50	1.34302	0.00121975	0.0463923
ZC3H14	-0.470489	0.00122178	0.0463923
TMEM235	5.58401	0.00123292	0.0465399
APOA2	5.9716	0.00124007	0.0466557
SUSD3	1.69181	0.00123999	0.0466557
POTEM	3.57495	0.00124566	0.0467122
ZNF30	-1.24559	0.00124484	0.0467122
DUSP2	1.37472	0.00125034	0.0468112
FLG	3.11462	0.0012675	0.047236
HSP90AB3P	1.3063	0.00126512	0.047236
RN7SKP239	0.839956	0.00126789	0.047236
APC2	2.19957	0.00128185	0.0476011
SV2C	2.36335	0.00127982	0.0476011
ZNF517	1.55384	0.00128617	0.047684
MAPK6PS3	3.79324	0.00129328	0.0477929
TROVE2	-0.535303	0.0012927	0.0477929
HLA-U	4.04384	0.00130672	0.0479026
IL10RB-AS1	3.70896	0.00130627	0.0479026
PRPF40A	-0.557598	0.00130347	0.0479026
PUM2	-0.529146	0.00130667	0.0479026
RP4-647C14.2	3.65148	0.00130149	0.0479026
NCKAP1	-0.507321	0.0013132	0.0480541
PML	0.511716	0.00131716	0.0480541
SPRED2	-0.596259	0.00131605	0.0480541
ISOC1	-0.536808	0.00132064	0.0481045
C16orf72	-0.456641	0.00132945	0.0481676
FOXL2	4.16245	0.00132566	0.0481676
HOMEZ	-0.430256	0.00133069	0.0481676
IFNA2	6.12584	0.00133079	0.0481676
DNAH10	2.5087	0.00134471	0.048316
FAM196A	1.54392	0.0013418	0.048316
RBMX	-0.40994	0.00134546	0.048316
S100A8	1.65758	0.0013423	0.048316
SPIN2B	1.07894	0.00134369	0.048316
C19orf25	0.775607	0.0013545	0.0485019
NME2P1	1.52997	0.00135699	0.0485019
XPR1	-0.451581	0.00135635	0.0485019
AC002117.1	-1.38588	0.00139159	0.0489435
CCDC114	2.6673	0.00139431	0.0489435
CRP	4.63024	0.00138809	0.0489435
GTPBP3	0.86407	0.00139839	0.0489435
IL21R	1.22046	0.00138548	0.0489435
LMBR1	-0.570088	0.00140017	0.0489435
OR2A25	4.62794	0.00138507	0.0489435
PAK5	3.9027	0.00137417	0.0489435
PTP4A1	-0.744078	0.00140073	0.0489435
SCARNA3	-1.32201	0.00140144	0.0489435
SMAD5	-0.532243	0.00139344	0.0489435
SOX30	2.84232	0.00139628	0.0489435
THAP6	-0.630624	0.00138861	0.0489435
TMEM87B	-0.702852	0.00138398	0.0489435
VNN3	1.50565	0.00137623	0.0489435
RNA5SP74	1.14182	0.00140459	0.0489785
OR5T1	5.23022	0.00141527	0.0492761
CHI3L1	1.64505	0.00142283	0.0492826
DPP7	0.660228	0.00142255	0.0492826
PPM1E	2.49168	0.00142157	0.0492826
RP11-404F10.2	1.84441	0.00142408	0.0492826
KCTD21-AS1	2.13319	0.00143094	0.0492964
RP11-73B8.2	2.33489	0.0014267	0.0492964
RYKP1	3.38371	0.00143081	0.0492964
CCNT2	-0.534907	0.00143547	0.049378
CH507-9B2.9	-0.430047	0.00144662	0.0494876
DMRTC2	5.18294	0.00145007	0.0494876
FGD4	-0.657112	0.00145161	0.0494876
KIAA1755	0.897416	0.00145164	0.0494876
LMNTD1	2.50247	0.00144311	0.0494876
TRIM13	-0.517916	0.00144589	0.0494876
CLDND1	-0.679006	0.001456	0.0495544
PDYN	5.48406	0.00145793	0.0495544
IQCJ	2.36361	0.00147058	0.0498364
ZC3H12C	-0.665185	0.00146994	0.0498364
PTPRJ	-0.534885	0.00147659	0.049892
RNU4-2	0.94609	0.00147454	0.049892
RP11-793H13.3	4.41849	0.00147892	0.0498971

## Sheet: SuppTable_5
Table S5: Differentially expressed genes by aspirin use
DEGs: Aspirin vs Non-Aspirin
	log2FoldChange	pvalue	padj
COL12A1	-1.18026	2.97e-10	5.59e-06
FAP	-1.57072	1.48e-09	1.4e-05
THBS2	-1.59918	2.93e-09	1.84e-05
COL5A2	-1.14606	1.03e-08	4.85e-05
C10orf10	-1.99909	7.27e-08	0.00027413
BGN	-1.66915	1.03e-07	0.0003243
ASPN	-1.5744	2.18e-07	0.0005883
COMP	-2.9053	2.71e-07	0.000638
COL8A1	-1.54668	3.48e-07	0.00072927
VCAN	-1.32009	8.4e-07	0.00158397
SPARC	-1.15229	9.88e-07	0.0016928
ADAMTS2	-1.15716	1.24e-06	0.00179549
COL3A1	-1.19411	1.2e-06	0.00179549
ITGBL1	-1.7824	1.37e-06	0.0018435
IER5L	-1.05107	1.65e-06	0.00196281
SFRP4	-2.33671	1.67e-06	0.00196281
TCEAL4	-0.759745	1.85e-06	0.00204776
UGT2B17	3.04851	2.17e-06	0.00226881
SRRM3	-2.76872	2.44e-06	0.00241881
MXRA5	-1.11691	3.2e-06	0.00301734
HCAR2	-3.59702	3.84e-06	0.00344596
LOX	-1.54302	4.1e-06	0.00351187
CDH11	-1.34865	5.97e-06	0.00489361
ADAM12	-1.68552	6.73e-06	0.00528505
AEBP1	-1.10226	8.76e-06	0.00660585
DKK3	-0.927312	1.32e-05	0.0095905
CTHRC1	-1.2982	1.56e-05	0.0108786
BEAN1	-3.06825	1.65e-05	0.0109779
IGHA2	2.60856	1.69e-05	0.0109779
WISP1	-1.36976	1.92e-05	0.0120631
FSCN1	-1.033	2.06e-05	0.0125089
INHBA	-1.43867	2.21e-05	0.0129956
NUAK1	-0.946655	2.41e-05	0.0137744
COL1A1	-1.23028	2.74e-05	0.0152081
AC007182.6	4.75261	2.84e-05	0.0152833
COL5A1	-0.90823	2.94e-05	0.0153837
RGS16	-1.40965	3.04e-05	0.015496
ITGA11	-1.2738	3.6e-05	0.017595
PLXDC2	-1.06527	3.64e-05	0.017595
LTK	2.13423	4.3e-05	0.0200175
TACSTD2	-2.62386	4.35e-05	0.0200175
AQP8	3.11049	7.35e-05	0.0288688
ARHGAP29	-1.39815	6.5e-05	0.0288688
CMTM3	-0.916218	7.12e-05	0.0288688
CPXM1	-1.57039	7.3e-05	0.0288688
JCHAIN	1.4903	7.11e-05	0.0288688
NTM	-1.0152	7.11e-05	0.0288688
PTPN13	-1.06589	7.27e-05	0.0288688
SELE	-2.33431	8.27e-05	0.0318087
LRRC15	-1.48909	8.58e-05	0.0321724
ODC1	0.906534	8.71e-05	0.0321724
BCAT1	-1.01965	9.35e-05	0.0332467
SPOCK1	-1.2061	9.35e-05	0.0332467
PIGW	1.07483	9.7e-05	0.0338408
DCLK3	-2.79708	0.00010617	0.036384
SULF1	-0.994168	0.00012087	0.0406811
IGHV1-69-2	3.0171	0.00012482	0.0412739
CA1	2.69035	0.00012707	0.0412934
RASGRF2	-1.25275	0.00013085	0.0418019
PDGFRL	-1.51135	0.00013506	0.0424271
CA7	2.85546	0.00014281	0.0430656
CXCL8	-2.53862	0.00014395	0.0430656
GPX8	-0.897587	0.00014174	0.0430656
MYH10	-1.09217	0.00015167	0.0446671
FNDC1	-1.26101	0.0001567	0.0454391
CDKN2D	-0.973186	0.00016939	0.0483734
ZNF787	0.830443	0.00017568	0.0494221

## Sheet: SuppTable_6
Table S6: Gene set enrichment analysis based on tumor response
GSEA Top 50 Up/Down: Responder vs Non-Responder
Pathway ID	setSize	NES	pvalue	p.adjust
GO_SENSORY_PERCEPTION_OF_SMELL	269	2.69468	0.000108026	0.0121726
REACTOME_OLFACTORY_SIGNALING_PATHWAY	252	2.67688	0.000108755	0.0121726
GO_DETECTION_OF_STIMULUS_INVOLVED_IN_SENSORY_PERCEPTION	342	2.61824	0.000105966	0.0121726
KEGG_OLFACTORY_TRANSDUCTION	247	2.60795	0.000109016	0.0121726
GO_SENSORY_PERCEPTION_OF_CHEMICAL_STIMULUS	331	2.52285	0.000106135	0.0121726
REACTOME_G_ALPHA_S_SIGNALLING_EVENTS	373	2.46764	0.000104888	0.0121726
GO_DETECTION_OF_STIMULUS	499	2.34166	0.000102596	0.0121726
SHEN_SMARCA2_TARGETS_DN	276	2.33089	0.000107712	0.0121726
NIKOLSKY_BREAST_CANCER_8Q23_Q24_AMPLICON	150	2.24843	0.000116009	0.0121726
MIKKELSEN_MEF_HCP_WITH_H3_UNMETHYLATED	208	2.23944	0.000111173	0.0121726
GO_SENSORY_PERCEPTION	741	2.20289	0.000101071	0.0121726
MARTENS_TRETINOIN_RESPONSE_UP	725	2.20144	0.000101082	0.0121726
MIKKELSEN_MEF_HCP_WITH_H3K27ME3	522	2.18715	0.000102701	0.0121726
GO_DETECTION_OF_ABIOTIC_STIMULUS	128	2.13733	0.000118708	0.0121726
KEGG_NEUROACTIVE_LIGAND_RECEPTOR_INTERACTION	255	2.13183	0.000108566	0.0121726
KONDO_PROSTATE_CANCER_WITH_H3K27ME3	163	2.06312	0.000115207	0.0121726
NIKOLSKY_BREAST_CANCER_16P13_AMPLICON	104	2.05745	0.00012161	0.0121726
REACTOME_INITIAL_TRIGGERING_OF_COMPLEMENT	78	2.04281	0.00012692	0.0121726
REACTOME_COLLAGEN_BIOSYNTHESIS_AND_MODIFYING_ENZYMES	66	2.0319	0.000129199	0.0121726
MIKKELSEN_MCV6_HCP_WITH_H3K27ME3	390	2.03178	0.000104613	0.0121726
REACTOME_CREATION_OF_C4_AND_C2_ACTIVATORS	70	2.02954	0.000127894	0.0121726
REACTOME_PASSIVE_TRANSPORT_BY_AQUAPORINS	13	2.02705	0.000152114	0.0121726
REACTOME_COMPLEMENT_CASCADE	110	1.99584	0.000120977	0.0121726
REACTOME_CLASS_A_1_RHODOPSIN_LIKE_RECEPTORS	290	1.99266	0.000107342	0.0121726
REACTOME_CD22_MEDIATED_BCR_REGULATION	61	1.98785	0.000129433	0.0121726
MIKKELSEN_IPS_HCP_WITH_H3_UNMETHYLATED	69	1.9877	0.000128353	0.0121726
REACTOME_COLLAGEN_FORMATION	89	1.98163	0.000123778	0.0121726
REACTOME_NEUROTOXICITY_OF_CLOSTRIDIUM_TOXINS	10	1.97803	0.000474083	0.0121726
GO_LOCOMOTORY_EXPLORATION_BEHAVIOR	12	1.97391	0.00030869	0.0121726
GO_DETECTION_OF_LIGHT_STIMULUS_INVOLVED_IN_SENSORY_PERCEPTION	17	1.97122	0.000744048	0.0121726
REACTOME_POTASSIUM_CHANNELS	98	1.95689	0.000122339	0.0121726
REACTOME_FCGR_ACTIVATION	69	1.95231	0.000128353	0.0121726
GO_DETECTION_OF_MECHANICAL_STIMULUS	44	1.93535	0.000266951	0.0121726
GO_REGULATION_OF_POSTSYNAPTIC_MEMBRANE_POTENTIAL	138	1.92976	0.000117275	0.0121726
MIKKELSEN_MEF_ICP_WITH_H3K4ME3_AND_H3K27ME3	36	1.92643	0.000410959	0.0121726
GO_COMPLEMENT_ACTIVATION	155	1.9241	0.000115567	0.0121726
GO_G_PROTEIN_COUPLED_GLUTAMATE_RECEPTOR_SIGNALING_PATHWAY	15	1.92398	0.000600691	0.0121726
MIKKELSEN_MEF_LCP_WITH_H3K27ME3	61	1.92196	0.000129433	0.0121726
REACTOME_BINDING_AND_UPTAKE_OF_LIGANDS_BY_SCAVENGER_RECEPTORS	97	1.92089	0.000122324	0.0121726
MIKKELSEN_MEF_ICP_WITH_H3K27ME3	176	1.92029	0.000113895	0.0121726
GO_HUMORAL_IMMUNE_RESPONSE_MEDIATED_BY_CIRCULATING_IMMUNOGLOBULIN	137	1.91269	0.000117206	0.0121726
REACTOME_IMMUNOREGULATORY_INTERACTIONS_BETWEEN_A_LYMPHOID_AND_A_NON_LYMPHOID_CELL	179	1.90358	0.000113546	0.0121726
GO_EXPLORATION_BEHAVIOR	23	1.89114	0.000145222	0.0121726
WEBER_METHYLATED_HCP_IN_FIBROBLAST_DN	36	1.88944	0.000410959	0.0121726
KEGG_ABC_TRANSPORTERS	44	1.88888	0.000266951	0.0121726
REACTOME_GPCR_LIGAND_BINDING	410	1.88877	0.000104439	0.0121726
SENGUPTA_EBNA1_ANTICORRELATED	137	1.88581	0.000117206	0.0121726
MIKKELSEN_NPC_HCP_WITH_H3K27ME3	310	1.88424	0.000106712	0.0121726
GO_DERMATAN_SULFATE_PROTEOGLYCAN_METABOLIC_PROCESS	16	1.88202	0.00149566	0.0155716
STARK_HYPPOCAMPUS_22Q11_DELETION_DN	19	1.87255	0.00118291	0.0138727
SENESE_HDAC1_TARGETS_UP	428	-2.87886	0.00257069	0.0211635
SAKAI_CHRONIC_HEPATITIS_VS_LIVER_CANCER_UP	81	-2.88564	0.000488281	0.0121726
PUIFFE_INVASION_INHIBITED_BY_ASCITES_DN	142	-2.89451	0.000692521	0.0121726
SCHLOSSER_MYC_TARGETS_REPRESSED_BY_SERUM	151	-2.8978	0.000723589	0.0121726
HALLMARK_PROTEIN_SECRETION	95	-2.89954	0.000537346	0.0121726
IKEDA_MIR1_TARGETS_UP	54	-2.90773	0.00041632	0.0121726
LU_EZH2_TARGETS_DN	379	-2.91056	0.00212766	0.019236
ZHENG_BOUND_BY_FOXP3	470	-2.91741	0.00311526	0.0243181
SESTO_RESPONSE_TO_UV_C5	46	-2.92871	0.000399361	0.0121726
WANG_CLIM2_TARGETS_DN	174	-2.9418	0.000802568	0.0122905
PECE_MAMMARY_STEM_CELL_DN	137	-2.94456	0.000680272	0.0121726
WENDT_COHESIN_TARGETS_UP	31	-2.96215	0.000345901	0.0121726
BILD_CTNNB1_ONCOGENIC_SIGNATURE	73	-2.98711	0.00047081	0.0121726
CREIGHTON_ENDOCRINE_THERAPY_RESISTANCE_3	683	-2.98756	0.0078125	0.0461922
CREIGHTON_ENDOCRINE_THERAPY_RESISTANCE_5	463	-2.99841	0.00293255	0.0232755
CHEN_HOXA5_TARGETS_9HR_UP	217	-3.0009	0.00102564	0.0129771
HAHTOLA_MYCOSIS_FUNGOIDES_CD4_DN	107	-3.00091	0.000569801	0.0121726
SENGUPTA_NASOPHARYNGEAL_CARCINOMA_WITH_LMP1_UP	386	-3.00592	0.00221239	0.019724
DE_YY1_TARGETS_DN	92	-3.00976	0.00052687	0.0121726
SPIELMAN_LYMPHOBLAST_EUROPEAN_VS_ASIAN_DN	575	-3.01148	0.00485437	0.0332713
SENESE_HDAC3_TARGETS_UP	471	-3.03128	0.00314465	0.0245091
KIM_GERMINAL_CENTER_T_HELPER_UP	63	-3.03747	0.000440529	0.0121726
LINDGREN_BLADDER_CANCER_WITH_LOH_IN_CHR9Q	110	-3.04794	0.000576037	0.0121726
SESTO_RESPONSE_TO_UV_C2	54	-3.05566	0.00041632	0.0121726
RODRIGUES_THYROID_CARCINOMA_POORLY_DIFFERENTIATED_UP	611	-3.06631	0.00564972	0.036892
GARY_CD5_TARGETS_DN	425	-3.07429	0.00255102	0.0211592
BIDUS_METASTASIS_UP	207	-3.07961	0.000993049	0.0129571
MARTINEZ_RESPONSE_TO_TRABECTEDIN_DN	262	-3.09806	0.00128041	0.0143721
PYEON_CANCER_HEAD_AND_NECK_VS_CERVICAL_UP	184	-3.10694	0.000848896	0.0125816
GINESTIER_BREAST_CANCER_ZNF217_AMPLIFIED_UP	66	-3.12389	0.000442087	0.0121726
SEIDEN_ONCOGENESIS_BY_MET	86	-3.15923	0.000508388	0.0121726
ENK_UV_RESPONSE_KERATINOCYTE_DN	465	-3.1608	0.00311526	0.0243181
ZHENG_FOXP3_TARGETS_IN_THYMUS_UP	194	-3.1692	0.00091659	0.0126103
DAZARD_UV_RESPONSE_CLUSTER_G6	136	-3.20042	0.000685871	0.0121726
SCHLOSSER_SERUM_RESPONSE_DN	674	-3.2274	0.0075188	0.0449366
RAMALHO_STEMNESS_UP	189	-3.28365	0.00088968	0.0126103
WAMUNYOKOLI_OVARIAN_CANCER_GRADES_1_2_UP	134	-3.28482	0.000673854	0.0121726
RODRIGUES_THYROID_CARCINOMA_ANAPLASTIC_UP	688	-3.32979	0.00793651	0.0465645
FLECHNER_BIOPSY_KIDNEY_TRANSPLANT_OK_VS_DONOR_UP	554	-3.36683	0.00436681	0.0309316
DING_LUNG_CANCER_EXPRESSION_BY_COPY_NUMBER	97	-3.42155	0.000547345	0.0121726
IKEDA_MIR30_TARGETS_UP	115	-3.46556	0.00059453	0.0121726
ZHANG_BREAST_CANCER_PROGENITORS_UP	424	-3.484	0.00246914	0.0207395
DAZARD_RESPONSE_TO_UV_NHEK_DN	286	-3.49631	0.00145138	0.0153227
OSMAN_BLADDER_CANCER_UP	386	-3.60238	0.00221239	0.019724
HAMAI_APOPTOSIS_VIA_TRAIL_UP	629	-3.75537	0.00625	0.0394894
JOHNSTONE_PARVB_TARGETS_2_DN	328	-3.8632	0.00171821	0.0166113
GABRIELY_MIR21_TARGETS	280	-3.99274	0.00142045	0.0150441
MILI_PSEUDOPODIA_HAPTOTAXIS_UP	493	-4.05723	0.00364964	0.0274551
DACOSTA_UV_RESPONSE_VIA_ERCC3_COMMON_DN	444	-4.08199	0.00263852	0.0215613
SHEN_SMARCA2_TARGETS_UP	415	-4.34684	0.00232019	0.0200995

## Sheet: SuppTable_7
Table S7: Gene set enrichment analysis based on aspirin use
GSEA Top 50 Up/Down: : Aspirin vs Non-Aspirin
Pathway ID	setSize	NES	pvalue	p.adjust
VECCHI_GASTRIC_CANCER_ADVANCED_VS_EARLY_DN	135	2.65792	0.000286287	0.00336706
REACTOME_CD22_MEDIATED_BCR_REGULATION	59	2.57043	0.000250815	0.00307758
WATANABE_COLON_CANCER_MSI_VS_MSS_DN	64	2.54469	0.00025025	0.00307758
GO_B_CELL_RECEPTOR_SIGNALING_PATHWAY	107	2.50701	0.000270197	0.00323902
REACTOME_SCAVENGING_OF_HEME_FROM_PLASMA	66	2.43431	0.000250941	0.00307758
GO_NEGATIVE_REGULATION_OF_EXECUTION_PHASE_OF_APOPTOSIS	16	2.4234	0.000224065	0.0027932
SABATES_COLORECTAL_ADENOMA_DN	283	2.42172	0.000338639	0.00342503
GO_PHAGOCYTOSIS_RECOGNITION	62	2.39245	0.000252207	0.00308147
REACTOME_DIGESTION_AND_ABSORPTION	19	2.38008	0.000225327	0.00279973
REACTOME_ANTIGEN_ACTIVATES_B_CELL_RECEPTOR_BCR_LEADING_TO_GENERATION_OF_SECOND_MESSENGERS	84	2.34416	0.000262261	0.0031804
WANG_BARRETTS_ESOPHAGUS_UP	49	2.30144	0.000245218	0.00302643
REACTOME_DIGESTION	15	2.28253	0.000224316	0.0027932
REACTOME_CREATION_OF_C4_AND_C2_ACTIVATORS	66	2.26443	0.000250941	0.00307758
GO_HUMORAL_IMMUNE_RESPONSE_MEDIATED_BY_CIRCULATING_IMMUNOGLOBULIN	123	2.25058	0.000277393	0.00329425
REACTOME_FCERI_MEDIATED_MAPK_ACTIVATION	84	2.24725	0.000262261	0.0031804
REACTOME_FCERI_MEDIATED_CA_2_MOBILIZATION	83	2.21894	0.000260824	0.00317087
WAMUNYOKOLI_OVARIAN_CANCER_LMP_UP	266	2.16252	0.000332889	0.00339619
HOLLERN_EMT_BREAST_TUMOR_DN	121	2.15954	0.000278009	0.00329756
REACTOME_INITIAL_TRIGGERING_OF_COMPLEMENT	74	2.15695	0.000257069	0.00313303
REACTOME_FCGR_ACTIVATION	67	2.12639	0.000251889	0.00308145
GO_LIPOSACCHARIDE_METABOLIC_PROCESS	104	2.12572	0.00026824	0.00322484
KEGG_TERPENOID_BACKBONE_BIOSYNTHESIS	14	2.12259	0.000221484	0.002765
GO_COMPLEMENT_ACTIVATION	135	2.12249	0.000286287	0.00336706
REACTOME_ROLE_OF_LAT2_NTAL_LAB_ON_CALCIUM_MOBILIZATION	67	2.11729	0.000251889	0.00308145
REACTOME_BLOOD_GROUP_SYSTEMS_BIOSYNTHESIS	18	2.1123	0.000225938	0.00279973
REACTOME_FCERI_MEDIATED_NF_KB_ACTIVATION	130	2.10188	0.000281611	0.00333217
REACTOME_SIGNALING_BY_THE_B_CELL_RECEPTOR_BCR	161	2.09948	0.000296033	0.00337651
KEGG_CITRATE_CYCLE_TCA_CYCLE	29	2.09582	0.00046436	0.0043367
REACTOME_PARASITE_INFECTION	114	2.094	0.000273448	0.00326464
KEGG_ASCORBATE_AND_ALDARATE_METABOLISM	19	2.09235	0.000450653	0.00424119
GO_DNA_STRAND_ELONGATION_INVOLVED_IN_DNA_REPLICATION	17	2.09057	0.000225989	0.00279973
REACTOME_GLUCURONIDATION	17	2.07714	0.000225989	0.00279973
KEGG_RETINOL_METABOLISM	44	2.07053	0.000241546	0.00298488
LUCAS_HNF4A_TARGETS_UP	56	2.06925	0.000249439	0.00307462
CHARAFE_BREAST_CANCER_LUMINAL_VS_MESENCHYMAL_UP	432	2.06315	0.000394633	0.00377964
KEGG_GLYCOSPHINGOLIPID_BIOSYNTHESIS_LACTO_AND_NEOLACTO_SERIES	24	2.04658	0.000230521	0.00285226
GO_POSITIVE_REGULATION_OF_B_CELL_ACTIVATION	114	2.03998	0.000273448	0.00326464
GO_FLAVONOID_METABOLIC_PROCESS	12	2.0303	0.000220702	0.00276231
GO_GPI_ANCHOR_METABOLIC_PROCESS	31	2.00567	0.000466636	0.00435378
GO_B_CELL_MEDIATED_IMMUNITY	185	2.00391	0.000305998	0.00338236
REACTOME_FCGR3A_MEDIATED_IL10_SYNTHESIS	92	1.99754	0.000265252	0.00319934
GO_ANTIGEN_PROCESSING_AND_PRESENTATION_VIA_MHC_CLASS_IB	16	1.9875	0.000448129	0.00423378
GO_ANTIGEN_RECEPTOR_MEDIATED_SIGNALING_PATHWAY	279	1.98339	0.000338639	0.00342503
GO_URONIC_ACID_METABOLIC_PROCESS	19	1.97941	0.000450653	0.00424119
LASTOWSKA_NEUROBLASTOMA_COPY_NUMBER_UP	175	1.97885	0.000298329	0.00337829
KEGG_PENTOSE_AND_GLUCURONATE_INTERCONVERSIONS	21	1.97601	0.000685244	0.00578453
GO_CELLULAR_GLUCURONIDATION	14	1.96453	0.000221484	0.002765
REACTOME_RESPIRATORY_ELECTRON_TRANSPORT	90	1.9603	0.000263783	0.00319092
KEGG_MATURITY_ONSET_DIABETES_OF_THE_YOUNG	19	1.95195	0.000450653	0.00424119
REACTOME_RESPIRATORY_ELECTRON_TRANSPORT_ATP_SYNTHESIS_BY_CHEMIOSMOTIC_COUPLING_AND_HEAT_PRODUCTION_BY_UNCOUPLING_PROTEINS	94	1.94898	0.000265322	0.00319934
REACTOME_EXTRACELLULAR_MATRIX_ORGANIZATION	286	-2.59584	0.000141463	0.00226798
REACTOME_ELASTIC_FIBRE_FORMATION	43	-2.60504	0.000170911	0.00226798
TURASHVILI_BREAST_DUCTAL_CARCINOMA_VS_DUCTAL_NORMAL_UP	46	-2.60913	0.000169319	0.00226798
ONDER_CDH1_SIGNALING_VIA_CTNNB1	84	-2.6218	0.000161577	0.00226798
WESTON_VEGFA_TARGETS	96	-2.62279	0.000160205	0.00226798
GO_EXTRACELLULAR_STRUCTURE_ORGANIZATION	344	-2.62648	0.00013776	0.00226798
ROY_WOUND_BLOOD_VESSEL_UP	48	-2.6363	0.000168947	0.00226798
SASAI_RESISTANCE_TO_NEOPLASTIC_TRANSFROMATION	47	-2.63903	0.000168294	0.00226798
MANALO_HYPOXIA_UP	196	-2.66172	0.000147471	0.00226798
LIM_MAMMARY_LUMINAL_MATURE_DN	93	-2.66964	0.000160154	0.00226798
WESTON_VEGFA_TARGETS_12HR	29	-2.67006	0.000175593	0.00226798
RIGGI_EWING_SARCOMA_PROGENITOR_DN	183	-2.68281	0.000149054	0.00226798
PASINI_SUZ12_TARGETS_DN	303	-2.68286	0.000139412	0.00226798
REACTOME_COLLAGEN_FORMATION	88	-2.68859	0.000161655	0.00226798
REACTOME_COLLAGEN_BIOSYNTHESIS_AND_MODIFYING_ENZYMES	66	-2.69172	0.000166196	0.00226798
VART_KSHV_INFECTION_ANGIOGENIC_MARKERS_UP	150	-2.69441	0.000153069	0.00226798
SMIRNOV_CIRCULATING_ENDOTHELIOCYTES_IN_CANCER_UP	155	-2.7001	0.000152091	0.00226798
BOQUEST_STEM_CELL_CULTURED_VS_FRESH_UP	412	-2.70916	0.000135026	0.00226798
CROMER_TUMORIGENESIS_UP	55	-2.71035	0.000166778	0.00226798
LINDGREN_BLADDER_CANCER_CLUSTER_2B	371	-2.71688	0.000136556	0.00226798
CHARAFE_BREAST_CANCER_LUMINAL_VS_BASAL_DN	430	-2.72022	0.000134138	0.00226798
JECHLINGER_EPITHELIAL_TO_MESENCHYMAL_TRANSITION_UP	63	-2.72261	0.000165755	0.00226798
SUNG_METASTASIS_STROMA_UP	107	-2.72715	0.000158705	0.00226798
LIANG_SILENCED_BY_METHYLATION_2	47	-2.72737	0.000168294	0.00226798
ALTEMEIER_RESPONSE_TO_LPS_WITH_MECHANICAL_VENTILATION	114	-2.72944	0.000157604	0.00226798
LINDVALL_IMMORTALIZED_BY_TERT_DN	70	-2.74257	0.000165235	0.00226798
FARMER_BREAST_CANCER_CLUSTER_4	19	-2.74469	0.000179727	0.00228011
IGLESIAS_E2F_TARGETS_UP	132	-2.74632	0.000154297	0.00226798
MIYAGAWA_TARGETS_OF_EWSR1_ETS_FUSIONS_DN	221	-2.77242	0.00014518	0.00226798
WESTON_VEGFA_TARGETS_6HR	50	-2.77819	0.000168719	0.00226798
KIM_GLIS2_TARGETS_UP	82	-2.80092	0.000163159	0.00226798
ZHU_CMV_24_HR_DN	81	-2.80336	0.000162549	0.00226798
GO_COLLAGEN_FIBRIL_ORGANIZATION	53	-2.8135	0.000167196	0.00226798
HALLMARK_TNFA_SIGNALING_VIA_NFKB	197	-2.81486	0.000147493	0.00226798
WAMUNYOKOLI_OVARIAN_CANCER_LMP_DN	188	-2.88453	0.0001485	0.00226798
PICCALUGA_ANGIOIMMUNOBLASTIC_LYMPHOMA_UP	201	-2.88523	0.000147059	0.00226798
ONDER_CDH1_TARGETS_2_UP	250	-2.90522	0.000144321	0.00226798
ZHU_CMV_ALL_DN	115	-2.91787	0.00015748	0.00226798
REN_ALVEOLAR_RHABDOMYOSARCOMA_DN	400	-2.92562	0.00013587	0.00226798
NABA_CORE_MATRISOME	239	-2.93257	0.000144592	0.00226798
LIM_MAMMARY_STEM_CELL_UP	454	-2.96802	0.000132503	0.00226798
CHARAFE_BREAST_CANCER_LUMINAL_VS_MESENCHYMAL_DN	450	-2.97671	0.000132433	0.00226798
TURASHVILI_BREAST_LOBULAR_CARCINOMA_VS_LOBULAR_NORMAL_DN	72	-3.05069	0.000164989	0.00226798
WANG_SMARCE1_TARGETS_UP	280	-3.17176	0.000141423	0.00226798
TURASHVILI_BREAST_LOBULAR_CARCINOMA_VS_DUCTAL_NORMAL_UP	66	-3.17685	0.000166196	0.00226798
BOQUEST_STEM_CELL_UP	258	-3.30852	0.000143988	0.00226798
HALLMARK_EPITHELIAL_MESENCHYMAL_TRANSITION	198	-3.41817	0.000147493	0.00226798
ANASTASSIOU_MULTICANCER_INVASIVENESS_SIGNATURE	64	-3.48496	0.0001665	0.00226798
SCHUETZ_BREAST_CANCER_DUCTAL_INVASIVE_UP	340	-3.54297	0.000138102	0.00226798
VECCHI_GASTRIC_CANCER_ADVANCED_VS_EARLY_UP	164	-3.62439	0.000150943	0.00226798

## Sheet: SuppTable_8
Table S8: Cell type estimation analysis based on tumor response
xCell: Responder vs Non-Responder
	Responder	Non-Responder	Wilcox test
Pericytes	0.0175109	0.0893853	0.00198535
Melanocytes	0.00100512	0.00419384	0.00588686
MSC	0.026664	0.121733	0.00615072
Smooth muscle	0.0457203	0.0128011	0.0214237
CD4+ Tem	0.0124998	0.0361513	0.0370905
Osteoblast	0.0240818	0.0517342	0.0408941
CD8+ naive T-cells	0.00532041	0.0102474	0.0505861
NKT	0.0225376	0.0464609	0.0588359
Monocytes	0.00167361	3.02614e-18	0.076115
Astrocytes	3.21191e-18	4.01546e-19	0.112776
Eosinophils	3.23599e-19	6.33967e-05	0.112776
Macrophages M2	0.0109213	0.0142637	0.193005
Hepatocytes	0.000983063	0.00182332	0.195668
Plasma cells	0.0094769	0.0177424	0.19936
CD8+ T-cells	0.00990102	0.0019434	0.227835
aDC	0.0124731	0.00557289	0.293841
iDC	0.159882	0.253069	0.310026
CD8+ Tcm	0.00984216	0.00306142	0.317737
Basophils	0.0192154	0.0479289	0.31961
CD4+ Tcm	0.00567471	0.0171664	0.334197
GMP	2.03093e-18	1.52542e-18	0.342038
Mesangial cells	0.00698845	0.00529609	0.345103
CMP	0.000524045	0.000647193	0.354908
Preadipocytes	0.0407992	0.0158949	0.365496
Erythrocytes	1.52106e-19	1.72606e-19	0.39718
Class-switched memory B-cells	0.00867886	0.00962481	0.410719
B-cells	0.00791583	0.0108818	0.420248
Th2 cells	0.0389911	0.0280269	0.422107
Adipocytes	0.0298063	0.0436798	0.432872
mv Endothelial cells	0.00636532	0.0101116	0.432872
Tgd cells	0.00172236	0.000183933	0.437104
Tregs	0.00738281	0.00497852	0.437104
StromaScore	0.113805	0.139754	0.463913
Myocytes	0.0106628	0.00833451	0.496781
ly Endothelial cells	0.00737153	0.0116878	0.543168
Endothelial cells	0.0182957	0.0149377	0.544488
Macrophages M1	0.00329928	0.00373088	0.545276
MicroenvironmentScore	0.135775	0.156295	0.553792
CD8+ Tem	0.0064138	0.00244807	0.587154
DC	0.00468196	0.00606599	0.591615
Th1 cells	0.0292955	0.029937	0.591615
Fibroblasts	0.179508	0.22089	0.601599
naive B-cells	4.18636e-19	0.000332115	0.608715
Megakaryocytes	0.000785399	0.000873822	0.630476
Keratinocytes	0.0114148	0.00836408	0.643697
Sebocytes	0.00481705	0.00405421	0.651053
Skeletal muscle	0.00350479	0.00364749	0.651802
MEP	0.0317849	0.0401335	0.669714
MPP	6.3221e-18	5.1455e-18	0.669714
CD4+ naive T-cells	0.00213453	4.80448e-05	0.672889
NK cells	9.10731e-19	2.6911e-18	0.672889
CD4+ T-cells	6.69399e-19	6.48852e-19	0.679126
Chondrocytes	0.00347153	0.00212714	0.746318
Neutrophils	0.00160743	0.000653296	0.763536
Platelets	0.000156303	7.02707e-19	0.788189
Mast cells	0.0023375	0.00146115	0.799972
Macrophages	0.00483802	0.00374218	0.803316
cDC	0.0235249	0.0424593	0.807805
pDC	0.00285303	0.00407131	0.807805
pro B-cells	0.00264929	0.00305226	0.856377
CLP	0.0490545	0.045028	0.862069
Epithelial cells	0.0573253	0.0510451	0.862069
ImmuneScore	0.0219703	0.0165408	0.862069
Neurons	0.00804366	0.00919615	0.917007
Memory B-cells	0.00244619	0.00431049	0.971469
HSC	0.0893675	0.0715412	0.972272
CD4+ memory T-cells	0.00522026	0.00245368	1

## Sheet: SuppTable_9
Table S9: Cell type estimation analysis based on aspirin use
xCell: Aspirin vs Non-Aspirin
	Aspirin	Non-Aspirin	Wilcox test
ly Endothelial cells	0.000429117	0.014632	0.00248496
Plasma cells	0.0254867	0.00534692	0.0109907
pDC	0.00696887	0.00116364	0.0368175
CD8+ naive T-cells	0.0139388	0.00342776	0.0389552
Macrophages M1	0.00698413	0.00133048	0.0461345
Macrophages M2	0.00607999	0.0162145	0.0665358
StromaScore	0.0841989	0.149988	0.0890461
CMP	5.57e-19	0.000931791	0.0897118
Class-switched memory B-cells	0.0177753	0.00373596	0.100974
Fibroblasts	0.145549	0.229055	0.104192
Osteoblast	0.0487873	0.0280224	0.104192
MEP	0.0447393	0.0295928	0.137516
Tgd cells	0.00184854	0.000579646	0.141382
Endothelial cells	0.00536198	0.0239301	0.146185
Hepatocytes	0.000679582	0.00175154	0.153139
Skeletal muscle	0.00454855	0.00296127	0.156222
MSC	0.0458042	0.0807027	0.17975
pro B-cells	0.00432766	0.00189543	0.196685
HSC	0.0538054	0.0989106	0.210261
CD4+ Tem	0.0325537	0.016533	0.21299
Memory B-cells	0.00765643	0.000530554	0.229063
MPP	7.23e-18	4.95e-18	0.231958
B-cells	0.0208132	0.00203233	0.256695
Melanocytes	0.00163522	0.00282494	0.258526
Eosinophils	3.91e-19	4.39e-05	0.300236
Megakaryocytes	0.000627538	0.000943761	0.308606
Th1 cells	0.0300696	0.0292632	0.325071
Basophils	0.0364388	0.028495	0.328076
Smooth muscle	0.0430877	0.0245501	0.37935
Tregs	0.00252123	0.00871004	0.38577
MicroenvironmentScore	0.115092	0.162709	0.413671
CD8+ Tem	0.00962071	0.00169482	0.438557
Epithelial cells	0.062481	0.0498048	0.455806
iDC	0.204584	0.196887	0.455806
CD4+ memory T-cells	0.00491955	0.00348999	0.45639
Preadipocytes	0.0237165	0.0340702	0.483392
NK cells	3.26e-18	6.99e-19	0.506116
Pericytes	0.0403151	0.0532367	0.514403
mv Endothelial cells	0.0038069	0.0105333	0.561068
Mast cells	0.00218606	0.00182399	0.580052
CLP	0.0488553	0.0463895	0.595066
Chondrocytes	3.34e-18	0.00467713	0.633949
Keratinocytes	0.00401927	0.0138538	0.637393
Neutrophils	0.000228927	0.00179518	0.673364
Monocytes	5.13e-05	0.00151332	0.684919
aDC	0.00658895	0.0113171	0.684919
Adipocytes	0.0174869	0.0469921	0.689441
Th2 cells	0.0286411	0.0377698	0.696997
DC	0.00431401	0.00586657	0.742889
Myocytes	0.0119999	0.00822803	0.742889
Mesangial cells	0.00583975	0.0065237	0.750101
CD4+ T-cells	2.44e-19	9.17e-19	0.788507
CD8+ Tcm	0.0129035	0.00326393	0.791807
Erythrocytes	2.31e-19	1.18e-19	0.79576
cDC	0.0264061	0.0348603	0.804442
Neurons	0.007848	0.00896194	0.804442
GMP	1.21e-18	2.18e-18	0.823192
NKT	0.032081	0.033227	0.855863
CD8+ T-cells	0.0148515	0.00134543	0.881584
Astrocytes	1.29e-18	2.45e-18	0.901069
Platelets	0.000230321	2.54e-06	0.906595
naive B-cells	0.00037363	3.53e-19	0.936034
CD4+ naive T-cells	0.0032018	3.33e-05	0.968801
CD4+ Tcm	0.00757172	0.0124631	0.970925
Macrophages	0.00389502	0.00465967	0.971077
Sebocytes	0.00169663	0.00620919	1
ImmuneScore	0.0308934	0.0127203	1
